# Supplementary material for: Molecular characterization and functional analysis of barley semi-dwarf mutant Riso no. 9265
Source: BMC Genomics. 2015 Nov 14;16:927. doi: 10.1186/s12864-015-2116-x (PMC4647591; doi:10.1186/s12864-015-2116-x)
Supplement: Additional file 1: — Table S1. Primers used to detect flanking genes or sequences of HvGA20ox 2. (XLS 18 kb) [file 12864_2015_2116_MOESM1_ESM.xls]

## Sheet: Sheet1
Table S1. Primers used to detect flanking genes or sequences of HvGA20ox2
Genes	Gene position	Contigs	Forward primers	Reverse primers	PCR product of Riso no. 9265
Mloc_3247	508925262-508926030	Morex_contig_129068	TTCAGAGAGCAGCCCACTCGT	GCATTCACCTCATCCGCAAG	Present
Mloc_45089	508978365-508981298	Morex_contig_276280	TACCCGATCTTCTCCGCCTT	GGCACAGCAGAAAACCAACCG	Present
			TCCTACCGCTTTGGCTCTTCG	TCATCCGACTCCTTGTACCAG	Present
			TAAGGTAACCCGTCCATCCC	CCAGGCAATTGAAAGCTACAAC	Present
Mloc_56462	509043313-509046870	Morex_contig_40861	ATACGCACGACATGATCCGAC	TTCTTGCTCGCTACCAGTACC	Absent
			GTTCCACCTGCTCAAAAGTAC	AAGTCGTTCTCGTAAAACTGG	Absent
			GCCCTGTCTGGAAATGCAACG	ATGGACCTAGACCCACCACAT	Absent
			CCTTCCCACTTCCCATATGTG	TGTGTCGAAGATGCTGAAAGT	Absent
			TGTGGGTATCCTTTGTGTGAC	TGCCTCCCCGAATTTCTCTTG	Absent
			TCGGGGAGGCACAACTTGAAT	TGTTATACTCCCCCTATCCCATAAT	Absent
			GGTGGGAAGGGGACATCTCGT	GGAGGAGCAGGGGAGTCGCAG	Absent
Mloc_56463	509047881-509053138		CCTGATCCGCTCGCTCCATCC	GGGGAGTGGACGAAACTGGGG	Absent
			TCTCGTGGCTCATCTCGGCTC	AGACTGAATTTCGGCTCTAGGTAT	Absent
			CCAAGCCCCCCAAATACTGAC	CAACTACCTCTCTTTGGGGTT	Absent
			GCAGAGCGCCACAAACACCAC	CCACCGACCGACTCCGCATTG	Absent
			GCGGACCGATACATTACCAT	CCATTCATTCCGCATTTCGTA	Absent
			GAAAATGCGTAGGGACTAGGG	AAGTTATTCGCCCCCTCAACC	Absent
Mloc_51746	509060096-509064835	Morex_contig_37052	CCAGTGCCAGCCTTTTCGTTG	AACAGAACCTTGCGCTTTCCA	Present
			AAAGCCACCAAAAGAACTGAC	ATTCTCTGAGTTACCTTACGTGA	Present
Mloc_7311	509079117-509083316	Morex_contig_138987	CTGGTCCTGCTTCGAATCCC	CCAGAGCATACAAGGACCGAT	Present
			ACAAGTCTCTCCTTCTCGTGGT	CTTGCTCCTGATGCGGCTCT	Present
						K
