# Supplementary material for: Molecular characterization and functional analysis of barley semi-dwarf mutant Riso no. 9265
Source: BMC Genomics. 2015 Nov 14;16:927. doi: 10.1186/s12864-015-2116-x (PMC4647591; doi:10.1186/s12864-015-2116-x)
Supplement: Additional file 2: — Table S2. Oligonucleotide sequences used in qRT-PCR assays. (XLS 17 kb) [file 12864_2015_2116_MOESM2_ESM.xls]

## Sheet: Sheet1
Table S2. Oligonucleotide sequences used in qRT-PCR assays
Accession Numbers/Genes	Primers	Sequence	References
HvGA20ox2	HvGA20ox2-F	CCATCATGCGGTGCAACTA	This paper
Mloc_56462	HvGA20ox2-R	AAGGTGTCGCCGATGTTGA
HvGA20ox1	HvGA20ox1-F	GCAGGGAGTGAGAAATCGACC	This paper
Mloc_16059	HvGA20ox1-R	CCATCCATGCATCGCTACCAC
HvGA3ox2	HvGA3ox2-F	TCCGTCTCCACCATTGCTCGCTAG	This paper
AY551431.1	HvGA3ox2-R	CTTGCTCAGGTGCGACGGCGT
HvGA2ox3	HvGA2ox3-F	GCAGGTGCTGACCAACG	[35]
Mloc_38462	HvGA2ox3-R	GGTGCAATCCTCTGTGTCAA
HvActin	HvActin-F	TGTTCCCAGGTATCGCTGAC	[5]
AY145451.1	HvActin-R	GCCAGACTCGTCGTACTCATC
HvGAPDH	HvGAPDH-F	AGGCTATCAAGGCTGCTTCC	[35]
AB120301.1	HvGAPDH-R	ACCCCACTCGTTGTCATACC
AtGA20ox1	AtGA20ox1-F	GATCCATCCTCCACTTTAGA	[29]
At4g25420	AtGA20ox1-R	GTGTATTCATGAGCGTCTGA
AtGA20ox2	AtGA20ox2-F	ACCGAGACTATTTCCGAGGATT	[29]
At5g51810	AtGA20ox2-R	TGTTTGGCATGGAGGATAATG
AtGA20ox3	AtGA20ox3-F	AAAGCTCCTTAATCAGCACTCG	[29]
At5g07200	AtGA20ox3-R	TGAGTGGGACTTGGAGAGGTT
AtGA3ox1	AtGA3ox1-F	ACAAGTGGACCCCTAAAGACG	This paper
At1g15550	AtGA3ox1-R	TGAGATTTGGAAGGCACCC
AtGA2ox2	AtGA2ox2-F	CTAATAACACGGCGGGTCTT	This paper
At1g30040	AtGA2ox2-R	AAAAGGGACCTGAAGAGCATC
At1g3320	At1g13320	TAACGTGGCCAAAATGATGC	[36]
	At1g13320-R	GTTCTCCACAACCGCTTGGT
At4g26410	At4g26410-F	GAGCTGAAGTGGCTTCCATGAC	[36]
	At4g26410-R	GGTCCGACATACCCATGATCC
